# Supplementary material for: Nutritional and Microbial Quality of Edible Insect Powder from Plant-Based Industrial By-Product and Fish Biowaste Diets
Source: Foods. 2025 Apr 2;14(7):1242. doi: 10.3390/foods14071242 (PMC11988334; doi:10.3390/foods14071242)
Supplement: Supplementary file 1 [file foods-14-01242-s001.zip]

Archive with 1 entries (1 files):
- foods-3549618-supplementary.pdf
